# Supplementary material for: Regulation of Energy Metabolism and Anti-Inflammatory Activities of Mastiha Fractions from Pistacia lentiscus L. var. chia
Source: Foods. 2023 Mar 24;12(7):1390. doi: 10.3390/foods12071390 (PMC10093696; doi:10.3390/foods12071390)
Supplement: Supplementary file 1 [file foods-12-01390-s001.zip]

Archive with 1 entries (1 files):
- foods-2206641-supplementary.pdf
